# Supplementary material for: Point Pair Feature-Based Pose Estimation with Multiple Edge Appearance Models (PPF-MEAM) for Robotic Bin Picking
Source: Sensors (Basel). 2018 Aug 18;18(8):2719. doi: 10.3390/s18082719 (PMC6111311; doi:10.3390/s18082719)
Supplement: Supplementary file 1 [file sensors-18-02719-s001.zip]

Archive with 3 entries (2 files):
- Bin_picking_Experiment.mp4
- __MACOSX/
- __MACOSX/._Bin_picking_Experiment.mp4
